# Supplementary material for: Association of metabolic dysfunction-associated steatotic liver disease with bone health in adults: a systematic review and meta-analysis of observational studies
Source: Front Endocrinol (Lausanne). 2026 Jan 12;16:1717852. doi: 10.3389/fendo.2025.1717852 (PMC12832396; doi:10.3389/fendo.2025.1717852)
Supplement: Supplementary file 2 [file Table1.xlsx]

## Sheet: 队列研究NOS量表(table 6)
			MASLD and BMD/osteoporosis/BTMs	Ming Feng Xia(2016)	Hon-Jhe Chen et.al(2018)	Sung et.al(2020)	Zhe Shen et.al(2020)	Yoon et.al(2021)	Loosen et.al(2022)	Wester et.al(2022)	Goh Eun Chung et.al(2023)	Hsiao-Yun Yeh et.al(2024)
Quality Assessment Criteria	Selection	Representativeness of the exposed cohort?		1	1	1	1	1	1	1	1	1
		Representativeness of the nonexposed cohort?		1	1	1	1	1	1	1	1	1
		Ascertainment of exposure?		1	1	1	1	1	1	1	1	1
		Affirming the starting trend of research without observing the outcome indicators		1	1	1	1	1	1	1	1	1
	Comparability	Study controls for age and sex?		1	1	1	1	1	1	1	1	1
		Study controls other additional risk factors?		/	1	1	1	1	1	1	1	1
	Outcome	Assessment of outcome?		1	1	1	1	1	1	1	1	1
		Was follow-up long enough for outcomes to occur?		1	/	1	1	1	1	1	/	/
		Adequacy of follow-up of cohorts?		/	1	1	/	1	1	1	1	/
	Overall quality score			7	8	9	8	9	9	9	8	7
Table.S1 Newcastle-Ottawa Scale for Assessment of Quality Cohort studies. a Each 1 point indicates individual criterion within the subsection was fulfilled.
