# Supplementary material for: Association of metabolic dysfunction-associated steatotic liver disease with bone health in adults: a systematic review and meta-analysis of observational studies
Source: Front Endocrinol (Lausanne). 2026 Jan 12;16:1717852. doi: 10.3389/fendo.2025.1717852 (PMC12832396; doi:10.3389/fendo.2025.1717852)
Supplement: Supplementary file 3 [file Table2.xlsx]

## Sheet: Sheet1
									MASLD and BMD/BTMs/osteoporosis	Moon et.al(2012)	Mian Li et.al(2012)	Ran Cui et.al(2013)	Lee et.al(2016)	Yanmao Wang et.al(2018)	Dong-Yun Lee et.al(2018)	Da-Zhi Chen et.al(2018)	Hon-Jhe Chen et.al(2018	Umehara et.al(2018)	Tianyu Zhai et.al(2021)	Ciardullo et.al(2021)	Ruijie Xie et.al(2022)	Yi-Jun Du et.al(2022)	Hejun Li et.al(2022)	Jinmin Liu et.al(2023)	Hansen et.al(2023)	Wei Zhang et.al(2023	Guangheng Zhang et.al(2023)	Binjing Pan et.al(2024)	Alpesh Goyal et.al(2024)	Jun-Jie Liu et.al(2013)	Jianxin Dou et.al(2013)	Yu-qi Luo et.al(2015)	Hae Jin Yanga et.al(2016)	H Deng et.al(2018)	Da Fang et.al(2022)	Sichao Wang et.al(2022)	J. Fu et.al(2022)	Zhiyan Yu et.al(2022)	Chongyang Chen et.al(2024)
1)Define the source of information(survey,record review)										1	1	1	1	1	1	1	1	1	1	1	1	1	1	1	1	1	1	1	1	1	1	1	1	1	1	1	1	1	1
2)List inclusion and exclusion criteria for exposed and unexposed subjects(cases and controls)or refer to previous publications										1	1	1	1	1	1	1	1	1	1	1	1	1	1	1	1	1	1	1	1	1	1	1	1	1	1	1	1	1	1
3)Indicated time period used for identifing patients										1	1	1	/	1	1	1	1	1	1	1	1	1	1	1	1	1	1	1	1	1	1	1	1	1	1	1	1	1	1
4) Indicate whether or not subjects were consecutive if not population-based										1	1	1	1	1	1	1	1	1	1	1	1	1	1	1	1	1	1	1	1	1	1	1	1	1	1	1	1	1	1
5) Indicate if evaluators of subjective components of study were masked to other aspects of the status of the participants										/	/	1	/	/	1	1	1	1	/	1	1	/	1	1	/	1	1	1	/	1	1	1	1	1	1	1	1	1	1
6) Describe any assessments undertaken for quality assurance purposes (e.g., test/retest of primary outcome measurements)										1	1	1	1	1	1	1	1	1	1	1	1	1	1	1	1	1	1	1	1	1	1	1	1	1	1	1	1	1	1
7) Explain any patient exclusions from analysis										/	1	/	1	1	1	1	1	1	1	1	1	1	1	1	/	1	1	1	1	1	1	1	1	1	1	1	1	1	1
8) Describe how confounding was assessed and/or controlled.										1	1	1	1	1	1	1	1	1	1	1	1	/	1	1	1	1	1	1	1	1	1	1	1	1	1	1	1	1	1
9) If applicable, explain how missing data were handled in the analysis										/	1	/	/	/	/	/	/	/	/	/	/	/	/	/	/	1	/	/	/	/	/	/	/	/	/	/	/	/	/
10) Summarize patient response rates and completeness of data collection										1	1	1	/	1	/	/	1	1	1	/	1	1	1	1	/	/	/	/	1	/	1	/	/	/	/	/	/	1	/
11) Clarify what follow-up, if any, was expected and the percentage of patients for which incomplete data or follow-up was obtained										/	/	/	/	/	/	/	/	/	/	/	/	/	/	/	/	/	/	/	/	/	/	/	/	/	/	/	/	/	/
Overall quality score										7	9	8	6	8	8	8	9	9	8	8	9	7	9	9	6	9	8	8	8	8	9	8	8	8	8	8	8	9	8
Table S2 AHRQ for Assessment of Quality Cross-Section/Prevalence Study An item would be scored ‘0’ if it was answered ‘NO’ or ‘UNCLEAR’; if it was answered ‘YES’, then the item scored ‘1’.
