# Supplementary material for: Association of metabolic dysfunction-associated steatotic liver disease with bone health in adults: a systematic review and meta-analysis of observational studies
Source: Front Endocrinol (Lausanne). 2026 Jan 12;16:1717852. doi: 10.3389/fendo.2025.1717852 (PMC12832396; doi:10.3389/fendo.2025.1717852)
Supplement: Supplementary file 4 [file Table3.xlsx]

## Sheet: Sheet1
MASLD and BMD/osteoporosis
				Age(y)		BMI（kg/m2）						Sample size		BMDs(g/cm2)(Mean ± SD)
Author (year)	Outcome	Gender	OR/HR/β 95%CI	Exposed	Control	Exposed	Control	Overweight	Quality score	MASLD methods used for diagnosing	Country	Experience/Control	Study design	Experience/Control
Moon et.al(2012)	Lumbar BMD	Female	-0.066 ( -0.105 to -0.027 )	59.5 ± 0.5	58.2 ± 0.7	22.2 ± 0.8	22.7 ± 0.2	No	7	Ultrasonography	Korea	162/102	Cross-sectional	0.98 ± 0.01/1.01 ± 0.02
Mian Li et.al(2012)	Osteoporotic fracture	Male	2.53 (1.26 to 5.07)	57.2 ±9.2	60.2 ± 10.4	27.4 ± 2.7	24.3 ± 2.8	Yes	9	Ultrasonography	China	748/1693	Cross-sectional	/
		Female	1.26 (0.82 to 1.95)	58.9 ± 8.7	57.7± 9.9	27.5 ± 3.2	23.9 ± 2.9	Yes				1604/3752
Ran Cui et.al(2013)	total BMD	Male	-0.073（-0.1 to-0.042）	60.63 ± 3.68	58.94 ± 6.66	26.49 ± 3.16	23.81 ± 3.42	Yes	8	Ultrasonography	China	46/53	Cross-sectional	/
		Female	-0.052(-0.08 to -0.023)	59.89 ± 6.52	58.75 ± 4.95	26.88 ± 5.61	23.98 ± 3.15	Yes				73/52		/
	Lumbar BMD	Male	/	60.63 ± 3.68	58.94 ± 6.66	26.49 ± 3.16	23.81 ± 3.42	Yes	8	Ultrasonography	China	46/53	Cross-sectional	0.987 ± 0.164/1.043 ± 0.178
	hip BMD	Male	/											0.852 ± 0.117/0.930 ± 0.123
	Femur neck BMD	Male	/											0.736 ± 0.119/0.812 ± 0.132
	Lumbar BMD	Female	/	59.89 ± 6.52	58.75 ± 4.95	26.88 ± 5.61	23.98 ± 3.15	Yes	8	Ultrasonography	China	73/52	Cross-sectiona	0.812 ± 0.135/0.844 ± 0.150
	Hip BMD	Female	/											0.725 ± 0.141/0.805 ± 0.145
	Femur neck BMD	Female	/											0.651 ± 0.132/0.695 ± 0.128
Ming Feng Xia(2016)	Lumbar BMD	Both	/	62 (55–70)	63 (56–74)	26.3 ± 3.1	23.3 ± 2.7	Yes	7	Ultrasonography	China	416/413	Cross-sectional	1.0359 ± 0.1674/1.0715 ± 0.1703
	Hip BMD													0.8043 ± 0.1144/0.8216 ± 0.1180
	total BMD													1.0516 ± 0.1149/1.0811 ± 0.1193
S. H. Lee et.al(2016)	Lumbar BMD,Femoral neck BMD	Male	-0.013 (-0.025 to -0.0014)	55.511 ± 8.236	57.118 ± 9.078	25.607 ± 2.594	23.131 ± 2.593	Yes	6	Ultrasonography	Korea	1288/2018	Cross-sectional	/
		Female	0.021 ( 0.0063 to 0.036)	62.933 ± 6.211	62.764 ± 6.421	25.339 ± 2.984	22.877 ± 2.788					1217/2112
S. H. Lee et.al(2016)	Lumbar BMD	Male	/	55.511 ± 8.236	57.118 ± 9.078	25.607 ± 2.594	23.131 ± 2.593	Yes	6	Ultrasonography	Korea	1288/2018	Cross-sectiona	1.234 ± 0.173/1.183 ± 0.185
														0.960 ± 0.127/0.935 ± 0.135
	Femoral neck BMD	Female	/	62.933 ± 6.211	62.764 ± 6.421	25.339 ± 2.984	22.877 ± 2.788					1217/2112		1.031 ± 0.152/0.993 ± 0.153
														0.811 ± 0.107/0.794 ± 0.111
Yanmao Wang et.al(2018)	Osteoporotic fracture	Male	1.86 (1.06 to 3.27)	72.97 ± 5.63	74.71 ± 5.93	25.34 ± 2.68	23.45 ± 2.96	Yes	8	Ultrasonography	China	226/724	Cross-sectiona	/
		Female	1.05 (0.74 to 1.48)	72.10 ± 5.42	73.27 ± 6.24	25.20 ± 3.31	23.38 ± 3.62	Yes				388/1321
Dong-Yun Lee et.al(2018)	Lumbar BMD	Female	/	54.9 ± 2.5	54.4 ± 2.5	24.1 ± 3.0	22.4 ± 2.6	No	8	Ultrasonography	Korea	605/3134	Cross-sectional	1.063±0.14/1.05±0.127
	Femoral neck BMD		/											0.858±0.105/0.835±0.093
Da-Zhi Chen et.al(2018)	Osteoporosis	Female	2.132 (1.166 to 3.900)	61.21 ± 13.81	61.21 ± 13.81	23.41 ± 3.34	23.41 ± 3.34	No	8	Ultrasonography	China	64/641	Cross-sectional	/
Hon-Jhe Chen et.al(2018)	Osteoporosis	Male	4.01 (2.37 to 6.79）	44.94 (35.60–54.94)	44.94 (35.60–54.92)	/	/	/	8	based on the International Classification of Diseases, Ninth Revision, Clinical Modification (ICD-9-CM)	China		Cohort study	/
		Female	2.32 (1.69 to 3.18)									4318/17272		/
Umehara et.al(2018)	Femoral neck BMD	Both	0.032 （0.021 to 0.042）	55.6	54	30.7	26.4	Yes	9	Ultrasonography	America	1690/4399	Cross-sectional	/
		Male	/									892/1971	Cross-sectional	0.839 ±0.007/0.813 ±0.004
		Female	/									598/1553		0.741 ±0.007/0.701 ±0.005
Sung et.al(2020)	Osteoporosis	Male	0.93 (0.52 to 1.66）	49.6±9.3	49.0±10.2	25.6±2.3	23.2±2.4	Yes	9	Ultrasonography	Korea	434/872	Cohort study	/
		Female	0.73 (0.54 to 0.99)	47.6±8.1	42.6±7.5	25.3±3.1	21.5±2.5	Yes	9			446/3084		/
Zhe Shen et.al(2020)	Osteoporosis	Both	2.24（1.18 to 2.81）	51.2±9.9	51.2±9.9	24.1±3.2	24.1±3.2	No	8	Ultrasonography	China	473/1247	Cohort study	/
Ciardullo et.al(2021)	Osteoporosis	Male	0.65 ( 0.4 to 1.1)	62.9 ± 0.7	63.2 ± 0.7	31.6 ± 0.6	26.8 ± 0.4	Yes	8	vibration-controlled transient elastography (VCTE)	Italy	488/437	Cross-sectional	/
		Female	1.1 (0.64 to 1.88)	63.1 ± 0.7	63.3 ± 0.7	32.7 ± 0.5	26.1 ± 0.3					391/468		/
	Femoral neck BMD	Male	/	62.9 ± 0.7	63.2 ± 0.7	31.6 ± 0.6	26.8 ± 0.4					488/437		0.823 ± 0.0/0.781 ± 0.0
		Female	/	63.1 ± 0.7	63.3 ± 0.7	32.7 ± 0.5	26.1 ± 0.3					391/468		0.736 ± 0.0/0.677 ± 0.0
Yoon et.al(2021)	Hip BMD	Male	−0.13 (−0.22 to−0.03)	60.1±7.1	58.0±7.3	24.3±2.5	22.1±2.3	No	9	Ultrasonography	Korea	888/1735	Cohort study	0.98±0.14/0.92±0.13
		Female	−0.67 (−0.75 to−0.59)
Tianyu Zhai et.al(2021)	Femoral neck BMD	Both	/	58.37±0.73	56.62 ±0.49	33.31±0.44	26.7±0.20	Yes，obesity	8	US Fatty Liver Index (USFLI)and Hepatic Steatosis Index (HSI)	America	381/813	Cross-sectional	0.80 ±0.011/0.77 ±0.006
	Lumbar spine BMD		/											1.04 ±0.016/1.00 ±0.008
	Femoral neck osteoporotic fracture		3.57 (1.92 to 6.64)											/
	Lumbar spine osteoporotic fracture		1.78 (0.89 to 3.55)											/
Ruijie Xie et.al(2022)	Lumbar BMD	Male	-0.021 (-0.050 to 0.062)	36.835 ± 11.891	58.94 ± 6.66	26.49 ± 3.16	34.975±7.195	Yes	9	VCTE	China	449/556	Cross-sectional	1.034 ± 0.137/1.058 ± 0.151
		Female	-0.017 (-0.052 to 0.039)					Yes				321/654
Loosen et.al(2022)	Osteoporosis	Male	1.15 (1.01–1.31)	54.4	54.4	/	/	/	9	Diagnoses are coded according to the International Classification of Diseases, 10th revision (ICD-10)	Germany	50689/50689	Cohort study	/
		Female	1.38 (1.27–1.50)	45.6	45.6	/	/	/						/
	Osteoporotic fracture	Male	1.24 (1.15 to 1.33)	54.4	54.4	/	/	/						/
	Osteoporotic fracture	Female	1.26 (1.18 to 1.35)	45.6	45.6	/	/	/						/
Yi-Jun Du et.al(2022)	Lumbar BMD	Female	/	63.17±9.37	63.29±8.93	26.40±3.79	23.64±3.48	Yes	7	Clinical Diagnostic Criteria of the 2017 Asia–Pacific Guidelines for Nonalcoholic Fatty Liver	China	198/236	Cross-sectional	1.01±0.19/0.99±0.18
	Femoral neck BMD		/											0.84±0.15/0.81±0.15
	Total hip BMD		/											0.93±0.28/0.85±0.16
Hejun Li et.al(2022)	Osteoporosis	Male	0.43 (0.12 to 1.51)	62.89 ± 0.47	63.24 ± 0.47	32.64 ± 0.42	26.03 ± 0.25	Yes,obesity	9	VCTE	China	456/521	Cross-sectional
		Female	1.07 (0.58 to 1.98)									390/664
	Total femur BMD	Both	0.06 (0.05 to 0.08)									846/1185		0.97 ± 0.01/ 0.87 ± 0.01
	Femur neck BMD		0.04 (0.03 to 0.05)											0.78 ± 0.00/0.72 ± 0.01
	Trochanter BMD		0.05 (0.04 to 0.06)											0.73 ± 0.01/0.66 ± 0.01
	Intertrochanter BMD		0.07 (0.06 to 0.09)											1.16 ± 0.01/1.04 ± 0.01
Wester et.al(2022)	Osteoporotic fracture	Both	1.05(0.98 to 1.12)	55(41-65)	55(40-65)	/	/	/	9	ICD	Sweden	10678/99176	Cohort study	/
Jinmin Liu et.al(2023)	Total femur BMD	Both	0.0681 (0.0493 to 0.0869)	63.60±8.64	64.56±9.08	/	/	/	9	VCTE	China	381/436	Cross-sectional	0.95±0.14/0.88±0.15
	Femur neck BMD		0.0484 (0.0303 to 0.0666)											0.77±0.13/0.73±0.13
	Trochanter BMD		0.0578 (0.0417 to 0.0738)											0.72±0.12/0.66±0.12
	Intertrochanter BMD		0.0776 (0.0552 to 0.1000)											1.13±0.16/1.05±0.18
Hansen et.al(2023)	Lumbar Spine BMD	Both	0.010 (-0.039 to 0.043)	46.4± 11.8	40.5± 11.0	42.6 ± 5.3	42.9 ± 5.2	Yes,obesity	6	Liver biopsy and histological analyses	Denmark	37/32	Cross-sectional	1.12 ±0.15/1.09± 0.12
	Total Hip BMD		-0.112 (- 0.033 to 0.029)											1.09 ±0.13/1.10 ± 0.15
Wei Zhang et.al(2023)	Osteoporosis	Both	0.636 (0.286 to 1.416)	54.9 ± 13.0	58.8 ± 10.6	26.6 ± 3.8	22.5 ± 2.5	Yes	9	Ultrasonography	China	144/105	Cross-sectional	/
Guangheng Zhang et.al(2023)	Osteoporosis	Male	0.815 (0.448 to 1.481)	70.610±4.786	71.640±6.050	/	/	/	8	Ultrasonography	China	134/171	Cross-sectional	/
		Female	0.515 (0.301 to 0.882)									198/213		/
Goh Eun Chung et.al(2023)	Osteoporotic fracture	Male	1.31 (1.28 to 1.34)	59.5 ± 7.6	60.4 ± 8.5	27.5 ± 3.0	22.7 ± 2.3	Yes	8	Fatty liver index (FLI) score	Korea	438525/1988130	Cohort study	/
		Female	1.06 (1.04 to 1.08)											/
Hsiao-Yun Yeh et.al(2024)	Osteoporosis	Male	0.77 (0.41–1.46)	63.86 ± 10.16	68.89 ± 11.58	/	/	/	7	liver imaging (ultrasound, computed tomography, or magnetic resonance image)	China	238/262	Cohort study	/
		Female	0.847 (0.520–1.382)	63.48 ± 9.33	66.59 ± 10.72	/	/	/				215/226		/
Binjing Pan et.al(2024)	Hip BMD	Male	-0.105(-1.365 to -0.072)	63.42 ± 8.37	61.67 ± 7.40	/	/	/	8	Ultrasonography	China	277/423	Cross-sectional	0.85 ± 0.148/0.87 ± 0.141
	Lumbar BMD		-0.09（-1.036 to 0.007）											1.05 ± 0.170/ 1.06 ± 0.179
	Hip BMD	Female	-0.04(-1.021 to -0.512)	64.22 ± 8.50	63.84 ± 8.75	/	/	/				182/26		0.88 ± 0.160/0.89 ± 0.148
	Lumbar BMD		-0.039（-0.827 to 0.412）											1.08 ± 0.176/1.10 ± 0.162
Alpesh Goyal et.al(2024)	Osteoporosis	Female	1.52 (0.87 to 2.65)	32.2 ± 5.1	31.5 ± 4.9	27.4 ± 4.6	24.5 ± 4.0	Yes	8	abdominal ultrasonography (USG) and transient elastography (FibroScan)	India	170/124	Cross-sectional	/
	Lumbar BMD		/											0.955 ± 0.106/ 0.945 ± 0.096
	Femoral neck BMD													0.762 ± 0.109/ 0.734 ± 0.100
	Hip BMD													0.890 ± 0.110/0.854 ± 0.110
MASLD and BTMs
			BTMs(Mean ± SD)	Age(y)		BMI（kg/m2）						Sample size
Author (year)	Outcome	Gender	Exposed/Control	Exposed	Control	Exposed	Control	Overweight	Quality score	MASLD methods used for diagnosing	Country	Experience/Control	Study design
Ran Cui et.al(2013)	CTX (ng/mL)	Male	0.34 ± 0.23/0.40 ± 0.24	60.63 ± 3.68	58.94 ± 6.66	26.49 ± 3.16	23.81 ± 3.42	Yes	8	Ultrasonography	China	46/53	Cross-sectional
	OC (ng/mL)		10.84 ± 4.53/12.95 ± 10.68
	PTH (pmol/l)		1.67± 2.05/1.72± 2.76
	CTX (ng/mL)	Female	0.40 ± 0.21/0.44 ± 0.31	59.89 ± 6.52	58.75 ± 4.95	26.88 ± 5.61	23.98 ± 3.15					73/52
	OC (ng/mL)		14.30 ± 5.80/14.61 ± 8.79
	PTH (pmol/l)		1.91± 2.69/2.04±2.73
Jun-Jie Liu et.al(2013)	OC (ng/mL)	Male	20.81 ± 1.33 /24.51 ± 1.38	40.52 ± 10.18	36.69 ± 11.37	26.25 ± 2.74	22.25 ± 2.67	Yes	8	Ultrasonography	China	364/1319	Cross-sectional
Jianxin Dou et.al(2013)	OC (ng/mL)	Male	16.19±4.94/17.13±5.43	53.32±8.3	54.3±8.8	26.48±3.05	23.43±2.76	Yes	9	Ultrasonography	China	449/1109	Cross-sectional
Yu-qi Luo et.al(2015)	OC (ng/mL)	Female	19.41±5.71/22.66±6.32	56.0±5.0	56.2±4.4	25.5±2.8	22.1±2.5	Yes	8	Ultrasonography	China	130/603	Cross-sectional
Hae Jin Yanga et.al(2016)	OC (ng/mL)	Male	16.07 ± 4.42/17.36 ± 4.68	45 ± 6	45 ± 7	25.5 ± 8.5	22.9 ± 2.4	Yes	8	Ultrasonography	Korea	249/610	Cross-sectional
Ming Feng Xia et.al(2016)	OC (ng/mL)	Both	17.72± 6.17/19.14± 6.84	62 (55–70)	63 (56–74)	26.3 ± 3.1	23.3 ± 2.7	Yes	7	Ultrasonography	China	416/413	Cohort study
	CTX (ng/mL)		0.42± 0.25/0.41± 0.2
Dong-Yun Lee et.al(2018)	OC (ng/mL)	Postmenopausal female	22.5 ± 6.8/24.4 ± 8.4	54.9 ± 2.5	54.4 ± 2.5	24.1 ± 3.0	22.4 ± 2.6	Yes	8	Ultrasonography	Korea	605/3134	Cross-sectional
	CTX (ng/mL)		0.58 ± 0.20/0.61 ± 0.22
H Deng et.al(2018)	OC (ng/mL)	Male	20.23±7.26/22.71±7.67	50.52±4.87	50.35±5.18	26.33±2.68	24.74±2.71	Yes	8	Ultrasonography	China	232/308	Cross-sectional
	CTX (ng/mL)		0.42±0.17/0.45±0.18
	P1NP (ng/ml)		38.47±12.97/42.75±15.41
Da Fang et.al(2022)	OC (ng/mL)	Both	13.77±4.05/18.75±5.23	53.0 (48.0, 57.0)	52.0 (47.0, 57.0)	24.84	23.38	Yes	8	Ultrasonography	China	75/295	Cross-sectional
	CTX (ng/mL)		0.38±0.17/0.48±0.18
	P1NP (ng/ml)		37.65±14.79/47.08±17.42
	PTH (pmol/l)		4.31±1.44/4.69±1.88
Sichao Wang et.al(2022)	OC (ng/mL)	Both	12.4±4.33/13.84±5.87	57 (48,66)	64 (58,70)	27.1 (25.7，29.4)	26.0 (25.1，28.0)	Yes	8	American Association for the Study of Liver Diseases	China	129/57	Cross-sectional
	CTX (ng/mL)		0.39±0.22/0.4±0.24
	P1NP (ng/ml)		38.5±16.03/44.24±22.42
J. Fu et.al(2022)	OC (ng/mL)	Both	10.95±4.24/12.34±5.54	63.40±10.03	66.71±9.08	27.07±3.98	24.45±3.78	Yes	8	Ultrasonography	China	552/474	Cross-sectional
	CTX (ng/mL)		0.35±0.2/0.40±0.22
	P1NP (ng/ml)		37.06±14.98/40.61±18.71
Zhiyan Yu et.al(2022)	OC (ng/mL)	Male	10.94±4.14/11.83±5.59	64.79 ± 8.34	67.63 ± 9.44	26.58 ± 3.23	23.89 ± 3.15	Yes	9	Ultrasonography	China	388/266	Cross-sectional
	CTX (ng/mL)		0.33±0.18/0.34±0.21
	P1NP (ng/ml)		32.6±13.19/38.64±20.5
	PTH (pmol/l)		4.1±1.49/3.96±1.65
	OC (ng/mL)	Female	14.45±5.38/14.78±5.84	66.28 ± 9.12	70.52 ± 9.39	26.10 ± 3.76	23.88 ± 3.89					372/217
	CTX (ng/mL)		0.39±0.23/0.47±0.29
	P1NP (ng/ml)		39.07±16.09/44.43±22.96
	PTH (pmol/l)		4.38±2.03/4.26±1.57
Chongyang Chen et.al(2024)	OC (ng/mL)	Both	12.01±4.54/12.9±5.11	58.64 ± 9.88	62.30 ± 9.46	25.41 ± 3.18	23.21 ± 2.98	Yes	8	Ultrasonography	China	306/436	Cross-sectional
	CTX (ng/mL)		0.37±0.24/0.39±0.21
	P1NP (ng/ml)		34.75±15.57/37.81±15.6
Alpesh Goyal et.al(2024)	OC (ng/mL)	Female	20.81±9.72/22.97±13.73	32.2 ± 5.1	31.5 ± 4.9	27.4 ± 4.6	24.5 ± 4.0	Yes	8	abdominal ultrasonography (USG) and transient elastography (FibroScan)	India	170/124	Cross-sectional
	CTX (ng/mL)		0.48±0.18/0.50±0.35
	P1NP (ng/ml)		66.28±34.84/69.85±39.3
Table S3 Outcomes and covariates of included studies.
OC:Osteocalcin;CTX: type I collagen; PTH: parathyroid hormone
